# Supplementary material for: Case Report: Observation of early-onset high myopia with fundus tessellation changes in Coffin–Siris syndrome 9 (CSS9) and literature review
Source: Front Pediatr. 2025 Aug 26;13:1603863. doi: 10.3389/fped.2025.1603863 (PMC12417530; doi:10.3389/fped.2025.1603863)
Supplement: Supplementary file 2 [file Datasheet2.xlsx]

## Sheet: Sheet1
Supplementary File 2 Comparison of all identified SOX11 variants and ophthalmological phenotypes in reported CSS9 cases.
Individual No.		SNVs	References	Ophthalmological Phenotypes
				Eyelid Abnormalities	Ocular Motor Disorders	Ocular deformities	Visual Malfunctions	Fundus Changes
1		p.C29*	Hempel et al.[10]	−	OMA	−	−	−
2		p.H48D	AI-Jawahiri et al.[8]	−	−	−	−	−
3		p.I49N	Wakim et al.[17]	−	strabismus	−	−	−
4		p.K50Q	AI-Jawahiri et al.[8]	−	−	−	−	−
5		p.K50Q	AI-Jawahiri et al.[8]	−	OMA	−	−	−
6		p.K50N	Hempel et al.[10]	−	strabismus	−	−	−
7		p.K50N	Wang et al.[4]	−	−	−	−	−
8		p.R51L	AI-Jawahiri et al.[8]	−	−	−	−	−
9		p.R51G	AI-Jawahiri et al.[8]	−	−	−	−	−
10		p.R51W	AI-Jawahiri et al.[8]	−	OMA	−	−	−
11		p.R51Q	AI-Jawahiri et al.[8]	−	−	−	−	−
12		p.P52L	AI-Jawahiri et al.[8]	−	−	−	−	−
13		p.M53I	AI-Jawahiri et al.[8]	−	−	−	−	−
14		p.M53R	AI-Jawahiri et al.[8]	−	congenital nystagmus	−	−	−
15		p.M53V	AI-Jawahiri et al.[8]	−	−	−	−	−
16		p.A55T	AI-Jawahiri et al.[8]	−	−	−	−	−
17		p.A55T	AI-Jawahiri et al.[8]	−	−	−	−	−
18		p.F56L	AI-Jawahiri et al.[8]	−	strabismus	−	−	−
19		p.M57T	AI-Jawahiri et al.[8]	−	−	right iris coloboma	−	−
20		p.W59*	AI-Jawahiri et al.[8]	−	−	−	−	−
21		p.S60P	Tsurusaki et al.[6]	−	−	−	−	−
22		p.R64C	AI-Jawahiri et al.[8]	−	OMA	−	−	−
23		p.R64L	AI-Jawahiri et al.[8]	−	−	−	−	−
24		p.R64P	AI-Jawahiri et al.[8]	−	OMA	−	−	−
25		p.R64S	AI-Jawahiri et al.[8]	−	strabismus	−	−	−
26		p.H75D	AI-Jawahiri et al.[8]	−	−	−	−	−
27		p.N76D	Alburaiky et al.[11]	bilateral eyelid ptosis	−	−	−	−
28		p.S80F	AI-Jawahiri et al.[8]	−	−	−	−	−
29		p.G84S	AI-Jawahiri et al.[8]	−	strabismus	−	−	−
30		p.G84S	AI-Jawahiri et al.[8]	−	−	left peter anomaly /microphthalmia	−	−
31		p.G84V	Diel et al.[12]	−	−	peter anomaly/cataract/ glaucoma	−	−
32		p.R86Afs*139	AI-Jawahiri et al.[8]	−	−	−	−	−
33		p.W87R	AI-Jawahiri et al.[8]	−	−	−	−	−
34		p.W87R	AI-Jawahiri et al.[8]	−	strabismus	−	−	−
35		p.F98L	AI-Jawahiri et al.[8]	−	−	−	−	−
36		p.R100P	Alburaiky et al.[11]	−	−	−	−	−
37		p.A102V	Okamoto et al.[3]	−	−	−	−	−
38		p.R106P	AI-Jawahiri et al.[8]	−	−	−	−	−
39		p.H109P	AI-Jawahiri et al.[8]	−	−	iris coloboma/cataract	−	−
40		p.H109N	Cho et al.[19]	−	−	−	−	−
41		p.Y113H	Ding et al.[18]	−	−	−	−	−
42		p.Y116C	Tsurusaki et al.[6]	−	−	−	−	−
43		p.Y116C	Cho et al.[19]	−	−	−	−	−
44		p.Y116C	Wu et al.[7]	−	−	−	−	−
45		p.G47S	Hanker et al.[9]	−	strabismus/OMA	−	−	−
46		p.G47S	Hanker et al.[9]	−	strabismus/OMA	−	−	−
47		p.G47S	Hanker et al.[9]	−	−	iris coloboma/cataract	−	−
48		p.P120H	Hempel et al.[10]	−	OMA	−	−	−
49		p.A142G	Ding et al.[18]	−	−	−	−	−
50		p.A176E	AI-Jawahiri et al.[8]	−	−	−	−	−
51		p.A174Rfs*32	AI-Jawahiri et al.[8]	−	exotropia	−	myopia	−
52		p.E234*	Bai et al.[16]	−	−	−	visual impairment/ expected myopia	−
53		p.N271Sfs*10	Wang et al.[4]	−	−	−	−	−
54		p.K274*	Ding et al.[18]	−	−	−	−	−
55		p.E324*	AI-Jawahiri et al.[8]	−	−	−	hypermetropia	−
56		p.E324*	AI-Jawahiri et al.[8]	−	−	−	hypermetropia	−
57		p.S338L	Current report	right eyelid ptosis	strabismus	−	early-onset high myopia	tessellated fundus
58		p.G384Afs*14	Khan et al.[20]	−	−	−	−	−
Abbreviations: SNVs, single-nucleotide variants; OMA, ocular motor apraxia. Note: "−"in the table means "no abnormality or unknown on this ophthalmological phenotype in relevant case".
